# Supplementary material for: The Plant Alkaloid Harmaline Blocks the Voltage-Gated Sodium Channel Nav1.7: A Study Using an Automated Patch-Clamp
Source: Int J Mol Sci. 2025 May 13;26(10):4636. doi: 10.3390/ijms26104636 (PMC12111501; doi:10.3390/ijms26104636)
Supplement: Supplementary file 1 [file ijms-26-04636-s001.zip]

Archive with 1 entries (1 files):
- ijms-3604671-supplementary.pdf
